# Supplementary material for: A Quantitative Assay for Ca2+ Uptake through Normal and Pathological Hemichannels
Source: Int J Mol Sci. 2022 Jun 30;23(13):7337. doi: 10.3390/ijms23137337 (PMC9266989; doi:10.3390/ijms23137337)
Supplement: Supplementary file 1 [file ijms-23-07337-s001.zip]

Archive with 1 entries (1 files):
- IJMS-1768091- Supplementary Materials.pdf
